# Supplementary material for: GPR174 mRNA Acts as a Novel Prognostic Biomarker for Patients With Sepsis via Regulating the Inflammatory Response
Source: Front Immunol. 2022 Jan 31;12:789141. doi: 10.3389/fimmu.2021.789141 (PMC8841418; doi:10.3389/fimmu.2021.789141)
Supplement: Supplementary file 6 [file DataSheet_1.xlsx]

## Sheet: Healthy volunteers
ID	gender	age	GPR174
1	female	62	0.325624
2	male	63	0.264247
3	male	62	0.662969
4	male	59	0.385735
5	male	58	0.58998
6	female	57	0.604004
7	male	60	0.789
8	female	60	0.319568
9	female	59	0.396619
10	male	60	0.242688
11	male	57	0.300452
12	female	58	2.14098
13	female	63	2.40317
14	female	59	3.64715
15	male	60	1.15011
16	female	62	0.603087
17	male	59	0.622482
18	male	60	0.81525
19	female	60	0.83345
20	male	53	1.57503
21	male	57	1.34251
22	male	56	0.944281
23	male	63	1.33228
24	male	61	0.694831
25	male	65	0.466955
26	male	61	1.75834
27	female	62	0.9474
28	male	61	0.890263
29	female	64	1.231
30	female	61	3.20335
31	female	58	1.10195
32	female	60	1.56233
33	female	59	2.54073
34	female	65	2.34291
35	male	60	2.44525
36	male	62	2.35129
37	male	61	2.72329
38	female	58	0.879465
39	male	58	0.882258
40	female	59	1.67137
41	male	63	2.01105
42	male	61	0.758
43	male	60	1.53293
44	female	59	1.06537
45	female	58	1.91503
46	female	60	1.27258

## Sheet: Non-septic ICU controls
ID	disease	gender	age	death	GPR174	APACHE II	SOFA	CRP	PCT	WBC	Neu	Lym	IL-2R	IL-6	IL-8	IL-10
1113812	1	1	16	0	0.113281	0	2	4.6	0.13	10.2	6.6	2.4	1131	4.5	10	6.6
1114403	1	2	19	0	0.111297	5	0	22.7	12.18	35.8	14.48	2	1175	13.3	99	14.7
1156941	1	1	20	0	0.48492	0	0	8.5	0.02	7.78	3.7	2.1	641	2.8	15	5
1164413	1	2	24	1	0.25496	17	5	31.8	0.055	18.2	17	0.8	203	19	5	6.3
20183283	1	2	26	0	1.24236	0	0	4.2	1.6	4.2	1.6	1.9	529	4.4	7	5
20183913	1	2	28	0	0.253483	0	0	30.8	0.31	12.04	7.3	2.3	721	7.7	346	6.7
20183591	1	2	29	0	0.210504	0	0	165.3	0.08	8.82	7	0.9	1714	321	18	13.6
20185588	1	2	29	0	0.952044	1	0	193.6	0.47	12.49	8.9	2.7	1296	15	37	5
1193488	1	1	32	0	0.607828	0	0	74.2	0.06	7.57	5	1.5	309	21	28	6.9
20182693	1	1	33	0	0.218017	3	2	90	2.08	16.84	12.3	2.8	461	66.2	32	6
20183454	1	2	40	0	1.54622	2	0	17	0.05	7.8	5.6	1.2	497	14.4	9	3.7
1129273	1	1	44	0	0.747058	0	2	19.8	0.09	6	4.1	1.5	257	2.9	20	5
1168116	1	1	45	0	0.318068	9	1	171.1	1.8	17.93	14.5	1.8	830	48.6	372	8.5
1172532	1	1	45	0	0.486914	15	2	201	0.56	3.49	2.5	0.8	1426	86.7	19	5
20182071	1	1	48	0	0.1263	4	0	34.7	0.15	8.21	5.4	1.8	1029	10.4	8	5
20183388	1	2	49	0	0.561199	2	0	0.6	0.02	6.06	3.8	1.7	358	3.4	15	5
1163308	1	1	51	0	0.294929	2	2	78.2	0.73	14.72	11.1	1.7	588	36	29	5
20191343	1	1	51	0	2.74348	6	0	1.5	0.5	5.86	3.1	1.6	1505	9.8	55	5
20190422	1	1	52	0	0.613094	13	5	286.6	0.22	10.24	8.6	1	1129	8.8	33	17.9
1159554	1	1	53	0	0.435038	6	4	103.5	1.28	12.74	11.1	0.6	1526	42.4	42	19.7
888754	1	1	53	0	1.76467	0	0	11.1	0.21	8.17	4.9	2.1	496	7.2	124	5
20182829	1	1	56	0	0.262651	4	0	45.5	0.2	4.34	2.7	1	1049	9.8	18	5
1110907	1	1	56	0	0.0457315	10	0	195	18.49	25.25	22.8	1.6	1532	1000	84	175
20185031	1	1	57	0	0.376689	4	0	60.6	0.21	10.4	7.2	2.5	649	9.4	13	6
20185460	1	2	59	0	0.477409	12	0	247	1.73	5.45	4.5	0.5	1342	52.8	58	15.8
1164998	1	1	60	0	2.45239	10	0	5	0.02	5.75	4	1.2	447	3	17	5
20183795	1	1	61	0	0.226174	6	2	66.2	0.05	7.84	5.3	1.5	1221	2	7	5
20182086	1	2	62	0	0.203004	5	0	108.2	0.25	6.61	4.5	1.4	387	20	8	11.6
20185212	1	2	62	0	0.131833	6	0	286	2.55	11.39	10.1	0.5	727	70	14	5.5
20190431	1	2	62	0	0.432419	11	1	223	0.92	12.74	10.8	1.2	589	25	25	6
1169201	1	1	63	0	0.808248	3	0	26	0.31	9.3	7.44	2.2	585	14.1	182	5
1178141	1	1	63	0	0.743825	5	5	15.2	0.07	4.43	3.2	0.9	400	22.6	15	28.7
20183047	1	1	65	0	0.271605	5	1	34.8	0.21	12.42	10.2	1.1	493	3.6	5	5
20182655	1	2	66	0	0.91411	9	2	90	22.74	15.42	14.4	0.8	1223	37.7	39	9.3
1178837	1	1	66	1	0.162371	18	7	133.9	2.72	13.67	11.8	0.6	5375	161	340	14.5
546316	1	1	67	0	1.79232	7	0	146.5	1.64	9.45	5.7	2.1	1688	2.7	73	15.2
1117734	1	1	68	0	0.107655	6	2	111.9	0.16	4.48	3.1	0.8	764	3	25	5
1130907	1	1	69	0	0.265095	9	0	56.6	9.09	10.06	9	0.9	1825	94.6	24	9.4
20185055	1	1	70	0	0.864884	7	0	74.9	0.5	12.54	11	0.7	1338	55.1	14	5
1142887	1	2	71	0	0.428168	11	3	1.1	0.19	4.36	3.2	0.6	256	10.2	5	5
1169264	1	1	71	0	0.673559	5	1	53.2	0.07	9.31	7.44	1.5	585	14.1	56	5
1178067	1	1	71	0	0.427513	6	1	18.1	0.06	8.34	4.8	2	795	2	13	5
1142868	1	1	72	0	0.448988	15	4	10.3	0.05	9.03	6.3		426	7.7	7	6.9
20185206	1	2	72	0	1.08599	7	0	6.9	0.07	5.77	2.4	1.9	1688	2.7	14	15.2
1191983	1	2	72	0	0.588168	11	1	90	0.14	4.7	3.6	0.8	1135	52.7	20	5
1104805	1	2	72	0	0.546989	5	0	49	0.62	5.39	3.7	1.5	635	25.6	21	5
1162220	1	2	75	0	1.87054	16	4	61.5	6.07	7.88	6.1	1.4	2470	5.4	22	5
1164160	1	2	77	0	0.555884	7	0	20.8	0.08	8.71	7.1	0.9	1245	145	40	5
1173953	1	1	78	0	0.948144	9	2	88.1	0.44	10.67	9.4	0.9	1086	22.6	24	14.6
1177135	1	1	78	0	0.129238	15	3	62.3	0.08	3.4	1.9	1.1	746	15.2	38	5
1111906	1	1	78	0	0.230118	11	2	17.9	0.15	8.36	6	1.3	881	8.2	37	5
1126410	1	2	79	0	0.234993	6	0	62.2	0.52	11.53	80.4	1.4	969	6.8	39	5
1079331	1	2	80	0	0.531128	15	5	40.8	0.4	13.92	12.5	0.6	531	18.7	14	5
1163770	1	1	80	0	0.118625	14	4	40	0.65	8.45	7.2	0.7	2376	70	17	8.4
1166280	1	1	80	0	0.78529	15	4	115.4	3.87	7.11	6.3	0.5	921	56.4	72	17.6
851553	1	1	80	0	0.400768	11	2	58.4	3.5	9.07	7.7	0.8	1667	5.2	13	16.4
1127506	1	1	81	0	0.373998	7	4	37.8	0.32	7.44	5.5	0.7	1026	84.1	90	5
20183554	1	2	83	0	0.466436	9	3	54.3	0.05	14.07	12.1	1.1	469	72.8	15	5
1162350	1	1	83	0	1.16566	8	2	16	0.18	7.78	5.1	1.9	485	7.2	24	5
415944	1	2	83	0	0.890431	20	3	90	0.05	8.89	6.5	1.8	1399	220	91	5
1120256	1	2	84	0	0.161529	6	1	32.6	0.23	8.72	6.4	1.7	972	9.4	57	5
20185448	1	2	85	0	0.39298	13	1	25.3	17.73	7.91	6	1.2	1415	21.7	17	5
505565	1	1	85	0	0.775423	18	5	18.7	1.97	5.98	4.3	0.8	750	77.3	40	6.3
20185247	1	2	86	0	0.25951	8	2	290.7	38.86	12.24	10.3	0.8	1607	55.1	24	6.4
713817	1	2	86	0	0.531242	14	3	108.4	1.76	5.46	3.8	0.8	645	20.9	101	5
1182844	1	2	87	0	1.14017	9	3	6.1	1.06	4.68	3.3	0.7	299	39	13	5
1126896	1	1	87	0	0.0935693	7	1	30.5	1.02	6.11	4.1	1	847	41	12	5
592320	1	2	90	0	0.106131	6	0	31.1	0.27	10.05	7.9	1.2	718	10.3	14	5
1164037	1	1	92	0	0.532456	14	1	26.4	0.66	4.6	2.9	0.9	918	11.5	17	5
20190050	1	2	98	0	0.588638	18	1	12.7	0.04	12.55	11.1	0.7	988	13.8	50	5
1220365	1	1	23	0	0.222402	2	0	43.5	0.17	23.43	20.9	1.1	294	8.6	7	9.1
1222436	1	1	40	0	0.130788	3	2	106.8	0.23	20.43	17.1	1.4	589	73.6	13	5.3
1219505	1	1	57	0	0.0531464	5	1	76.4	0.12	4.35	1.9	1.4	2734	8.8	12	5
1222368	1	2	59	0	0.498603	3	1	10.5	0.35	8.11	5.8	1.1	1585	4.9	15	7.8
1228725	1	2	59	0	0.139028	7	1	0.3	0.02	6.29	3.3		1100	6.9	5	5
940862	1	2	61	0	0.188362	7	1	2.6	0.03	4.38	2.3		265	4.5	153	5
1090609	1	1	62	0	0.0594085	5	0	1.2	0.04	8.4	5.3	2.5	544	8.1	33	5
1210389	1	1	64	0	0.160596	7	3	90	14.65	12.21	10.2	1.2	1334	152	13	11.8
1205872	1	1	70	0	0.328362	9	1	46.7	2.79	14.89	13.3	0.7	3073	85.2	58	46.1
1218726	1	2	71	0	0.272892	9	2	51.3	0.11	7.75	5.6	1	567	36.1	10	6.8
1115357	1	1	74	0	1.15569	5	0	1.5	0.02	5.34	3.3	1.5	437	7.6	7500	5
1217892	1	1	83	0	0.248367	7	1	5.2	0.27	8.98	4.9	3.3	636	5.7	188	5
1146529	1	1	87	0	0.468935	8	0	10.5	0.25	8.22	6.4	0.8	783	10.2	17	5
20194442	1	1	64	0	0.791737	3	0	21.7	0.06	8.7	6.2	1.8	837	14.1	26	8.5
1239773	1	1	61	0	2.54539	6	4	271	22.1	2.83	2.3	0.3	1341	47.1	40	14.9
1240736	1	1	70	0	0.570501	7	1	7.2	0.05	4.43	2.7	1	539	4.4	9	5
20194467	1	1	40	0	0.42531	4	3	80.7	0.11	3.67	3	0.6	958	46.7	14	8.5
1233682	1	2	50	0	0.570501	4	2	245.7	0.48	7.39	6.5	0.3	353	80.3	35	11.3
1254103	1	2	52	0	0.575353	18	4	356.6	100	15.22	14.2	0.4	2569	525	23	180
1254017	1	2	30	0	1.34504	0	0	55.1	0.14	14.45	12.7	1.4	922	2	10	5
1256811	1	1	66	0	0.762904	5	0	29.7	0.05	8.73	7.1	0.8	554	24.8	37	5
1241857	1	2	74	0	1.12387	5	1	10.1	0.05	6.5	4.2	1.4	461	16.2	32	5
1046845	1	2	63	0	0.493333	25	7	40.4	0.09	9.52	7.8	1.2	555	53.5	64	6.2
20194260	1	2	67	0	1.8666	8	3	31.2	0.05	4.11	2.9	0.8	376	9	19	6.1
1233791	1	1	55	0	1.74321	16	4	74.1	0.13	7.45	7	0.3	2016	21.4	54	11
1236483	1	2	84	0	1.75628	7	2	6.8	0.13	6.86	3.9	2.2	505	8.4	21	5
1232566	1	2	28	0	1.60898	6	3	63	0.1	11.23	8.3	2	870	22.6	10	5
1252446	1	1	50	0	1.5706	4	2	343	9.73	8.65	6.7	1	893	190	13	5
924559	1	2	64	0	1.00351	3	0	111.3	0.08	4.65	3	1	388	13.3	12	6.7
1239578	1	2	37	0	0.326612	18	0	82.1	1.25	7.29	5.9	0.8	1054	44.9	20	5
802541	1	2	50	0	0.110659	3	2	411	1.28	7.34	6.8	0.3	1014	65.5	17	5
20194092	1	1	38	0	0.618608	3	1	238.2	0.46	20.37	17.2	1.7	423	30.3	20	5
1252423	1	1	78	0	0.902881	13	1	7	0.88	7.94	6.4	0.5	1362	16	124	5
1252925	1	2	58	0	0.610499	9	4	183.2	14.8	8.39	7.5	0.6	2063	50.3	25	6.3

## Sheet: Septic patients
ID	dys after ICU admission	disease	gender	age	death	GPR174	APACHE II	SOFA	CRP	PCT	WBC	Neu	Lym	IL-2R	IL-6	IL-8	IL-10
20195135	7	Septic patients	female	60	0	0.820081	7	0	19.7	0.64	4.26	2.9	0.7	909	8.9	28	6.8
20194539	7	Septic patients	female	77	0	1.07988	10	2	1.3	0.03	12.87	10.7	1.3
20193713	1	Septic patients	male	85	1	0.586682	13	4	99.2	1.6	9.83	8.8	0.6	996	12.6	11	5
20193713	7	Septic patients	male	85	1	0.3415	12	6	44.8	1.7	12.36	10.3	1.2	1018	50.9	19	9
20193069	7	Septic patients	male	71	0	0.737475	9	1	62.2	0.15	11.87	9.5	1.3	1230	18.8	28	7.7
20190104	7	Septic patients	male	43	0	1.15974	2	0	18.5	0.04	7.02	4.4	1.8	528	2	8	5
1184035	1	Septic patients	male	64	0	0.0253023	5	1	317.1	8.29	6.35	5.02	0.6	1899	189	36	78
20185113	1	Septic patients	female	60	1	0.323556	10	2	5.4	0.14	5.15	4.4	0.6	860	53.5	25	5.5
20185113	7	Septic patients	female	60	1	0.167828	18	9	6.1	0.23	5.2	3.2	0.6	1738	20.2	22	26.6
20190104	1	Septic patients	male	43	0	0.519997	5	3	181.3	0.04	5.23	4.8	0.4	1640	355	139	34.7
1174090	1	Septic patients	female	39	0	0.508396	5	3	67.8	0.04	4.4	2.5	1.6	1179	11.8	50	34.6
1232624	1	Septic patients	female	62	0	0.705484	5	3	278.6	47.7	34.98	32.4	1.7	1931	73.1	74	32.8
1252330	7	Septic patients	female	72	0	0.846651	16	0	121.8	0.65	10.49	8.1	1	157	2	20	13.6
1170624	1	Septic patients	female	69	0	0.19015	6	6	291	100	16.49	15.4	0.7	3104	81	81	27.4
1249580	7	Septic patients	male	85	1	0.341623	29	11	156.2	22.34	17.77	16.6	0.9	1601	1000	817	402
1249580	1	Septic patients	male	85	1	1.40751	24	6	108	7.56	38.35	36.9	0.7	1137	47	47	9.5
1249300	7	Septic patients	male	59	1	0.100031	14	10	0.4	0.04	11.82	11	0.4	188	4.3	13	5
1249300	1	Septic patients	male	59	1	0.899333	14	10	0.8	0.13	11.3	10.2	0.5	194	7.5	87	12.6
1248543	7	Septic patients	male	82	1	0.09006	8	4	221.3	5.75	11.44	10	0.9	796	16.2	72	9.3
1248543	1	Septic patients	male	82	1	0.483542	16	8	26	0.4	30.85	29.3	1	527	7.6	29	5.4
1247658	7	Septic patients	male	66	1	0.0810255	29	11	133.8	0.08	14.31	13.7	0.5	906	8.9	86	6.7
1247658	1	Septic patients	male	66	1	0.148374	12	4	23.1	0.09	16.72	15.1	1	854	24.4	93	7.7
1242555	7	Septic patients	male	38	0	0.138573	7	0	4.3	0.11	8.15	5.4	1.8	444	11.7	38	6.1
1228116	1	Septic patients	male	74	0	0.00509998	9	4	130.4	1.17	13	9.4		695	57.8	494	26.8
1240346	7	Septic patients	female	74	1	0.0703659	13	6	413.9	100	14.11	13.5	0.3	3359	56.1	24	15.4
1240346	1	Septic patients	female	74	1	0.157234	13	6	90	100	9.06	8.6	0.2	2689	56.8	12	11
1239666	7	Septic patients	male	52	0	0.129166	2	1	30	3.18	8.48	5.7	1.7	476	7.5	5	5
1205875	1	Septic patients	female	63	0	0.217956	7	3	150.4	100	25.5	24	0.8	1792	1000	71	23.3
1233830	7	Septic patients	female	44	0	0.218866	10	0	7.3	0.21	0.86	0.1	0.3	2359	3.2	13	5.2
815349	1	Septic patients	male	33	0	0.134191	8	7	105	13.42	10.83	10.4	0.3	1634	6.7	13	22.4
1232624	7	Septic patients	female	62	0	2.6248	3	2	2	0.22	4.89	2.1	2.2	978	5.9	26	5
1233830	1	Septic patients	female	44	0	0.160093	1	13	70.2	3.71	6.69	6.1	0.2	7500	162	75	20.5
1232310	7	Septic patients	male	68	1	0.0553979	43	21	200.6	6.08	0.56	0.5	0.1	4316	662	72	5
1232310	1	Septic patients	male	68	1	0.692596	8	1	82.6	0.17	8.42	6.4	1.4	7500	234	22	17.2
1228116	7	Septic patients	male	74	0	0.259603	7	2	7	0.84	8.2	5.9	1.1	632	11.1	39	5
1214922	1	Septic patients	female	56	0	0.0109079	10	4	90	60.67	9.52	8.2	0.3	798	36.7	82	20.3
1161242	1	Septic patients	male	47	0	0.185468	8	4	14.3	11.13	6.12	4.5	0.8	897	89.1	82	20.2
1226024	7	Septic patients	female	53	1	0.0246725	8	2	2.4	0.13	3.09	0.8	1.5	3264	12.1	123	5
1226024	1	Septic patients	female	53	1	0.188134	11	4	3.36	2.6	9.3	0.18	0.6	4322	9.1	95	6.8
1225829	7	Septic patients	female	84	0	0.15911	12	1	7.9	0.03	3.61	2.2	0.8	462	10.6	79	5
20195135	1	Septic patients	female	60	0	0.903792	9	1	69.7	8.32	10.94	9.3	1.1	5916	295	232	18.6
1224022	7	Septic patients	male	51	0	0.0773525	2	0	1.9	0.09	5.92	4.1	1	899	4.7	29	5
1222929	7	Septic patients	female	60	0	0.0274904	5	1	6.3	0.09	7.16	5.7	0.8	1670	22	51	91.6
1222054	1	Septic patients	female	44	0	0.0112324	3	1	21.8	0.39	7.42	6.1	1.5	694	29.8	34	14.5
1222054	7	Septic patients	female	44	0	0.102916	11	2	78.11	21.54	6.45	5.5	0.5	669	2.2	10	6.4
1252330	1	Septic patients	female	72	0	0.227771	13	3	230	1.05	14.65	12.7	1	157	2	20	13.6
1220956	7	Septic patients	male	22	0	0.271596	17	7	2.5	1	16.36	14.7	0.8	586	10.1	8	8
1110412	1	Septic patients	female	76	0	0.0634394	15	3	90	50.44	33.11	31.5	1.2	1810	89.9	89	12.6
1214922	7	Septic patients	female	56	0	0.414906	3	0	58.2	0.21	5.96	4.5	0.7
795435	1	Septic patients	female		0	0.320825		3	172.3	100	5.93	4.5	0.6	1181	716	45	11.6
1209763	7	Septic patients	male	78	1	0.0209555	36	24	85.8	24.6	11.88	10.8	0.4	1886	137	52	81
1209763	1	Septic patients	male	78	1	0.0135002	38	22	198.7	37.04	20.22	17.8	1.2	1886	137	52	8.1
20193069	1	Septic patients	male	71	0	0.46369	11	1	39	0.29	11.24	10	0.9	1280	21.5	148	11.3
1205875	7	Septic patients	female	63	0	0.287569	3	3	71	15.54	9.23	6.7	1.2	520	45.4	15	5.1
1239666	1	Septic patients	male	52	0	0.173338	6	2	156.3	34.6	12.53	9.2	1.5	934	14.5	61	10.8
1184834	7	Septic patients	male	70	1	0.0927885	27	8	30.1	0.03	15.9	15.3	0.2	1065	3.8	26	5
1184834	1	Septic patients	male	70	1	0.457528	13	2	69.6	0.04	13.49	10.8	1.7	899	27.4	17	5
1184035	7	Septic patients	male	64	0	0.0621323	5	1	211.2	6.32	8.26	6.28	0.5	1063	138	36	11.8
1181889	7	Septic patients	male	42	0	0.251805	17	8	81.1	1.93	18.44	17.8	0.4	1322	16.7	53	5
1180014	7	Septic patients	male	59	1	0.0108975	25	8	47	1.12	21.85	21.2	0.2	746	13.1	127	6.1
1180014	1	Septic patients	male	59	1	0.0709883	25	9	26.1	1.12	20.01	19.3	0.3	896	14.5	123	6.8
1180002	7	Septic patients	female	45	0	0.0854367	2	3	65.5	2.54	8.9	7.3	0.9	331	27.4	25	5
1163474	1	Septic patients	female	83	0	0.525043	6	1	1.3	0.03	6.98	5.5	1	563	8	26	10
1179909	7	Septic patients	male	60	0	0.233497	11	0	18.3	0.07	5.73	4.2	0.7	1760	14	27	5
1220956	1	Septic patients	male	22	0	0.154452	12	6	12	3.73	20.73	19.4	1	498	74.2	12	9.3
1179868	7	Septic patients	male	63	1	0.0298902	20	8	17.6	2.46	11.63	8.7	1.1	3656	8.4	112	19.2
1179868	1	Septic patients	male	63	1	0.0747796	5	3	192.6	2.96	9.42	8.6	0.4	2267	129	94	12.2
1179454	7	Septic patients	male	47	0	0.101629	18	5	20.1	0.13	15.69	13.4	0.9	592	9.1	13	5
1157692	1	Septic patients	male	36	0	0.221694	14	5	7.5	0.09	8.34	5.7	1.3	602	14.7	47	9.2
1179110	7	Septic patients	male	63	1	0.0307564	7	3	220.4	18.31	20.04	4.3	0.3	1041	297	78	6.9
1179110	1	Septic patients	male	63	1	0.0907014	12	7	90	1.42	14.91	13.6	0.8	509	62.1	73	5.3
1178641	7	Septic patients	male	56	1	0.0303682	19	7	59.1	2.15	6.75	9.4	1.1	1102	3.3	41	5
1178641	1	Septic patients	male	56	1	0.0543038	13	5	58.5	1.91	3.35	2.9	1.3	1281	18.3	92	103
1176662	1	Septic patients	female	51	0	0.154521	5	2	20.8	0.09	7.67	6.6	0.7	2398	2	26	8.9
1176662	7	Septic patients	female	51	0	0.102707	2	1	0.4	0.06	9.7	8.8	0.4	650	3	158	5
1176621	7	Septic patients	male	33	0	0.725625	0	2	3.2	0.2	6.51	4.6		573	7.4	17	5
1176161	7	Septic patients	male	59	0	0.482886	24	10	35.5	0.43	12.79	12.1	0.4	1124	486	67	29.1
1179454	1	Septic patients	male	47	0	0.0514525	2	4	27.3	0.09	6.37	4.7	0.7	1116	9.6	196	8.5
1175403	7	Septic patients	male	42	0	0.141882	0	2	0.4	0.11	12.6	9.3	2.1	839	4	100	5
1153693	1	Septic patients	male	27	0	0.0903306	4	2	110.6	6.53	10.85	8.5	1.1	5647	117	22	7.5
1175401	7	Septic patients	female	62	0	0.321476	7	7	7.4	0.1	8.69	6	1.7	626	2	19	5
1175069	7	Septic patients	female	76	0	0.308577	26	9	176.4	3.25	8.29	4.2	0.6	1512	246	204	5
1174795	7	Septic patients	male	75	1	0.074926	18	6	46.8	0.72	13.05	10.8	0.4	679	26.3	121	5
1174795	1	Septic patients	male	75	1	0.153918	16	2	181.6	0.37	4.46	4	0.3	1036	2	62	8.7
1174454	7	Septic patients	female	52	1	0.110189	25	7	12.6	0.07	6.51	5.3	0.7	1085	2	67	5
1174454	1	Septic patients	female	52	1	0.491462	25	8	61.2	0.11	3.15	2.6	0.2	392	55.2	58	5
1174090	7	Septic patients	female	39	0	0.399947	0	2	4.7	0.04	9.91	6.4	2.2	981	2	97	8
1224022	1	Septic patients	male	51	0	0.0417201	7	2	39.6	0.6	6.99	6.2	0.5	686	60.7	38	6.5
1242555	1	Septic patients	male	38	0	0.157234	6	2	18	3	16	13.4	1.6	338	2	14	5.9
900906	1	Septic patients	female	81	0	0.0383875	8	3	208.4	54.73	14.54	12.5	0.5	1302	55.1	29	5.8
1172440	7	Septic patients	male	67	1	0.210426	20	5	116.4	0.55	24.79	23.9	0.4	2008	18.5	78	5
1172440	1	Septic patients	male	67	1	0.332924	19	6	116.4	0.55	24.79	23.9	0.4	2008	18.5	78	5
1170624	7	Septic patients	female		0	0.169019	6	6	66.9	26.72	4.69	3.4	0.6	1299	38.4	175	19.2
1169457	7	Septic patients	male		0	1.10417	3	0	3.7	0.02	6.85	4.6	1.4	1020	46	5	5
1168631	7	Septic patients	female	39	1	0.0370049	24	12	63.3	0.21	11.36	12.6	0.3	496	28.2	53	7
1168631	1	Septic patients	female	39	1	0.354643	14	11	84.4	0.41	10.68	9.4	0.2	696	14.3	74	5
1167166	7	Septic patients	male	72	0	0.353881	7	3	9.2	0.04	10.99	6	1.6	526	10.7	81	6.3
1160374	1	Septic patients	male	72	0	0.508942	13	4	124.6	0.79	15.56	13.2	0.9	758	49.6	26	5.2
1145091	1	Septic patients	female	25	0	0.242364	8	3	53	1.24	10.49	9.2	2.8	691	9.4	12	5.2
1163474	7	Septic patients	female	83	0	0.306352	6	0	1.3	0.03	10.76	8.2	1.8	548	2	38	5
20194539	1	Septic patients	female	77	0	0.346905	12	2	3.6	0.03	12	10.9	0.7	524	2.4	18	5
1162255	7	Septic patients	female	52	0	0.548162	8	1	9.4	0.15	4.8	4.7	1	400	13	37	5
1161862	7	Septic patients	male	63	1	0.00522828	3	8	264.8	1.9	10.59	8.9	0.4	1059	1000	86	7.3
1161862	1	Septic patients	male	63	1	0.169565	28	13	338.2	9.87	11.97	10.2	1.2	1059	1000	86	7.3
1161242	7	Septic patients	male	47	0	0.436621	2	2	11.2	0.2	7.15	0.9	0.9	470	9.6	30	5
1225829	1	Septic patients	female	84	0	0.207884	18	4	5.8	0.04	4.66	3.7	0.3	492	8.6	17	5
1160374	7	Septic patients	male	72	0	0.391578	15	4	30.8	0.4	8.53	5.8	0.9	941	19.3	56	5
1157692	7	Septic patients	male	36	0	0.223782	1	1	24.6	0.19	18.21	16.6	0.7	530	6.8	19	5
1222929	1	Septic patients	female	60	0	0.0219522	7	5	53.8	0.1	9.36	8.3	1.1	1250	6	26	5
1153693	7	Septic patients	male	27	0	0.139538	6	0	84.7	3.04	9.55	7	1.4	3156	54.6	14	5.6
1181889	1	Septic patients	male	42	0	0.239691	20	5	56.7	0.34	14.6	12.6	1.1	1011	11.9	29	5
1152943	7	Septic patients	male	71	0	0.861354	7	2	26.7	0.14	11.32	9.5	0.7	834	11.6	41	7.2
1180002	1	Septic patients	female	45	0	0.0568476	2	1	16.4	0.42	4.06	2.7	1	249	4.4	9	5
1150790	7	Septic patients	male	60	1	0.013327	15	7	62.7	5.93	18.49	16.5	0.4	592	41	39	19.5
1150790	1	Septic patients	male	60	1	0.120951	25	9	199.7	30.99	16.74	13.8	1.5	903	56.8	18	5.5
1147609	7	Septic patients	male	22	1	0.0616297	26	11	73.2	3.93	6.85	5.1	0.9	1884	28.3	20	8.6
1147609	1	Septic patients	male	22	1	0.119178	26	13	90	16.33	7.88	6.8	0.6	2166	328	63	40.4
1145091	7	Septic patients	female	25	0	0.301226	3	3	29.1	0.56	13.08	9.3	2.8	545	15.6	45	6.1
1179909	1	Septic patients	male	60	0	0.128604	3	0	6.5	0.07	4.23	2.7	1	1793	4.8	38	5
1176621	1	Septic patients	male	33	0	0.0949091	9	3	150.7	0.11	10.11	8.3	1.3	737	2	19	5
1136544	7	Septic patients	female	72	1	0.684561			30.4	2.99	9.57	8.3	1.9	1225	110	328	15.2
1136544	1	Septic patients	female	72	1	0.201649	16	10	90	65.86	28.92	25.3	1.8	5519	174	34	16.5
1176161	1	Septic patients	male	59	0	0.358508	19	6	2.5	0.32	10.7	7.8	1.6	657	19	46	5
1175403	1	Septic patients	male	42	0	0.0470623	7	4	17.7	0.17	10.77	9.1	1.2	1238	2	35	5
1175401	1	Septic patients	female	62	0	0.317534	5	1	16	0.1	8.69	6	1.8	626	2	24	5
1175069	1	Septic patients	female	76	0	0.54393	31	7	90	0.39	13.88	12.7	0.8	914	94.7	44	5
1110412	7	Septic patients	female	76	0	0.0347743	15	3	38	1.15	7.12	5.8	0.7	779	53.6	53	9.8
900906	7	Septic patients	female	81	0	0.297569	6	1	34	5	5.54	4.1	0.9	872	8.8	7	5
1169457	1	Septic patients	male		0	0.369551	4	1	12.5	0.04	8.99	6.2	1.9	1776	149	40	5
891719	7	Septic patients	female	78	1	0.0238597	38	10	3.6	1.57	30.61	29.4	0.4	1147	13.4	177	120
891719	1	Septic patients	female	78	1	0.0509239	22	7	68.1	0.2	26.17	24.8	0.6	1162	11.8	79	7.9
815349	7	Septic patients	male	33	0	0.158807	2	1	6.9	0.4	10.45	9	0.9	1478	3.9	5	10
1167166	1	Septic patients	male	72	0	0.699109	7	3	14.5	0.06	12.21	9.4	1.7	696	14.3	25	5
795435	7	Septic patients	female		0	0.845343	5	2	36.1	12.31	4.53	2.7	1.2	449	2	45	5
1162255	1	Septic patients	female	52	0	1.01652	14	4	45.9	0.48	6.62	5	0.7	491	24.5	10	5
1152943	1	Septic patients	male	71	0	0.629047	10	0	16.3	0.09	273	7	0.9	1110	10.8	48	5
585990	7	Septic patients	female	84	0	0.38104	10	0	3.2	1.56	5.44	3.4	1.3	1013	9.8	13	5
585990	1	Septic patients	female	84	0	0.351006	8	1	12.2	0.36	5.2	3.2	1.2	943	17.5	10	5
544143	7	Septic patients	male	70	0	0.698838	5	1	10.8	1.77	6.62	4.7	1.4	535	7.2	21	5
544143	1	Septic patients	male	70	0	0.227691	7	5	13.1	1.44	8.62	6.7	1.3	629	11.4	24	5
431774	7	Septic patients	male	86	1	0.841579	16	5	47.3	0.5	20.15	20	0	1007	42.4	96	233
431774	1	Septic patients	male	86	1	0.257117	21	7	439	11.5	10.81	10	0.4	1496	69.8	22	8.5
1163484	1	Septic patients	male	45	0	0.0129713	20	6	90	4.71	15.07	14.8	0.2	1293	1000	757	1000
1112089	1	Septic patients	male	76	0	0.00106398	27	11	397.5	100	2.82	2.6	0	7500	1000	7500	273
1161565	1	Septic patients	female	65	0	0.529007	32	17	190	100	4.31	2.7	1.4	1849	1000	5906	227
1131561	1	Septic patients	female	57	0	0.0395931	32	6	125	20.11	4.55	4	0.4	6643	100	377	101
1173157	1	Septic patients	male	81	0	0.115851	23	11	177.4	33.7	18.84	17.3	1.2	1851	123	102	53.8
20182312	1	Septic patients	female	57	0	0.179494	13	4	175.9	8.9	6.51	5.2	0.8	2723	91.6	30	39
1207957	1	Septic patients	female	49	0	0.0567372	13	7	128.4	2.2	14.48	9.7	3.3	4420	23.9	28	39
20182144	1	Septic patients	female	87	0	0.118171	20	8	153.3	2.34	3.86	2.5	1.1	2880	68	176	30.2
1136988	1	Septic patients	female	78	0	0.822403	7	1	92.6	28.76	8.18	6.8	0.2	1383	57.41	80	18.7
1227458	1	Septic patients	male	77	0	0.0334414	21	9	303.9	100	29.9	28.7	0.3	3782	69.6	60	18.2
20190908	1	Septic patients	male	32	0	0.202727	7	2	90	2.69	20.18	16.9	1.7	2045	137	134	18
20183417	1	Septic patients	male	76	0	0.119252	10	3	242.2	0.57	44	39.9	1.5	1519	180	10	12
20182599	1	Septic patients	female	75	0	0.0174591	11	3	80.6	0.11	9.74	9.3	0.1	6392	14.9	32	11.1
20183563	1	Septic patients	female	52	0	0.133285	15	3	43	0.41	10.7	9	0.5	1502	8	18	10.7
20182543	1	Septic patients	female	67	0	0.106004	3	0	123	0.36	6.94	4.2	0.1	1258	56	45	10
1177200	1	Septic patients	male	88	0	0.0707468	13	3	264.1	6.38	14.78	13.7	0.7	941	84.6	12	8.8
1119717	1	Septic patients	female	39	0	0.0457608	2	1	103.8	0.35	18.95	16.1	1.5	584	24.5	43	8.7
668300	1	Septic patients	female	66	0	0.0544291	20	10	143.8	0.51	15.5	13.5	1.3	1049	64.3	135	8.6
1192705	1	Septic patients	male	51	0	0.317161	21	11	43.7	1.16	9.71	8.2	1.2	1540	11.6	20	7.3
1120160	1	Septic patients	male	51	0	0.100832	2	1	41.1	0.66	11.68	9.3	1.3	508	5.81	24	6.9
728591	1	Septic patients	male	79	0	0.0608314	19	5	90	41.96	11.25	9.7	0.5	2080	36.1	36	5.6
1216944	1	Septic patients	male	65	0	0.0607388	28	15	86.9	0.42	10.5	9.5	0.5	1425	10.2	91	5.3
20181904	1	Septic patients	female	84	0	0.0569045	26	6	80.6	0.45	31.16	29.4	0.7	786	5.9	5	5
1227432	1	Septic patients	male	80	0	0.0980281	13	3	45.4	0.04	7.07	5.2		342	3.8	55	5
1225739	1	Septic patients	male	39	0	0.0507327	3	2	168.6	0.11	14.57	11.3	1.5	163	48.6	115	5
1175432	1	Septic patients	male	89	0	0.092823	10	2	69.2	0.52	12.66	10.3	1	1106	22.6	92	5
1173718	1	Septic patients	female	64	0	0.274299	12	5	83.5	0.37	11.75	10.1	0.8	238	2	34	5
1129614	1	Septic patients	female	75	0	0.0453744	15	3	90	1.28	17.35	15.8	0.5	315	69.5	21	5
432587	1	Septic patients	female		1												13.2
43516423	1	Septic patients	female		0
